# Supplementary material for: Electronic Cigarette–Related Contents on Instagram: Observational Study and Exploratory Analysis
Source: JMIR Public Health Surveill. 2020 Nov 5;6(4):e21963. doi: 10.2196/21963 (PMC7677028; doi:10.2196/21963)
Supplement: Multimedia Appendix 1 [file publichealth_v6i4e21963_app1.xlsx]

## Sheet: Sheet1
Pro-vaping hashtags	# of posts (>=3000)	Vaping-warning hashtags	# of posts (>=3)
vape	28051204	novape	3683
vapelife	16343856	novaping	3514
vapeporn	12429230	stopvaping	3005
vapenation	10878942	dontvape	2115
vapefam	10768174	antivaping	1162
vapeon	10741499	quitvaping	1056
vapecommunity	10581228	antivape	912
vapelyfe	10284389	stopjuuling	912
vaping	9106799	dontvapeonthepizza	873
vapor	7675680	escapethevape	596
vapedaily	7061759	dontjuulinschool	583
ejuice	6325227	dontjuul	499
eliquid	5629742	nojuul	496
vapetricks	5311384	808novape	462
vapers	5291560	nojuuljuly	438
vaper	5202859	athletesdontvape	357
vapeshop	4107955	teenvaping	346
ecig	3696307	vapingrisks	343
vapes	2482598	ecigban	288
vapegram	1908014	stopthevape	256
vapehard	1660578	dontvapekids	252
vapeindo	1411024	dangerofvaping	239
vapemodels	1074985	saynotovaping	224
vapingcommunity	861058	vapingillness	194
vapemurah	832069	novapingallowed	188
vapingsavedmylife	752505	stopunderagevaping	185
juul	626661	endyouthvaping	161
ecigs	594703	parentsagainstvaping	151
vapesafe	588699	endvaping	126
vapepen	577568	endvaping	126
eliquids	574557	novapingcampaign	118
vapemodel	565821	antivaporwave	117
vapecrew	502733	vapingdangers	113
ecigarette	470517	novapinghere	101
vapingstyle	298226	quitvape	63
vapingisthefuture	292264	vapingcrisis	60
ejuices	281583	vapefreelife	56
ejuicemurah	242540	quitjuul	56
vapeonly	238479	vapefreehawaii	55
vapingsaveslives	231550	choosecleanair	51
vapinglife	190734	antivapor	49
stopsmokinstartvaping	168026	noecigs	41
vapeon💨	153594	noecig	38
premiumeliquid	149003	vapingisdangerous	35
premiumejuice	124007	novapingatsushi	27
vapinggirls	97455	momsagainstvaping	26
vapingfriends	90497	banecigel	26
ejuiceporn	89086	noecigarettes	25
ecigarettes	77770	antivapers	24
vapeonline	72468	novapingatcomiccon	24
juulpods	71160	stopvapingnow	23
vapedontsmoke	63644	endvapingnow	23
vapedontsmoke	63644	vapingdanger	21
ruthlessejuice	60911	quitecigarettes	21
vapingtricks	59231	quitecigarettes	21
vapememes	59212	novapingzone	19
juulnation	57601	quitjuul2019	19
eliquidporn	56224	quitjuuling	17
vapememes	53235	dontjuulinschuul	16
juulgang	52344	banecigs	14
juulvapor	50231	antivapinginschool	13
quitsmokingstartvaping	49062	quitecigs	13
juulmemes	46729	quitecigs	13
eliquide	44912	novapingforme	10
ecigthailand	39145	dontecigarettesmoke	10
ecigcity	36452	stopjuuling2k18	10
ejuicegiveaway	35120	novapingregs	9
ejuicemalaysia	31845	stopvaping2019	9
ejuicereview	31227	stopjuulingaround	9
eliquidreview	27750	escapeyourvape	8
diyejuice	26666	ecigdangers	7
ukeliquid	25391	quiteciggs	7
naked100eliquid	25195	banecigarettes	7
juuling	22983	antivapingcampaign	6
ejuice2die4	22729	novapingeither	6
ecigbkk	20621	antiecigarette	6
eliquidmalaysia	20451	vapingisunsafe	5
juultricks	20199	stopjuuling2k19	5
ecigshop	19726	antivaporvaporclub	4
ejuicesale	19405	novapingatwork	4
eliquidmurah	18959	antiecig	4
startvapingstopsmoking	18725	escapingvaping	3
vapemodelsmexico	16900	noecigarette	3
juullife	16402	quitecigarettes	3
juulcentral	15548	stopecigs	3
ejuiceindonesia	15403	banecigarette	3
ejuicereviews	15285	banecigarettestheyareharmfulforthechildrenoftomorrow	3
vapedonthate	14628	endjuul	3
ejuicecompany	14435
ejuicepremium	13707
vgodejuice	13511
vapeone	13201
juulvpod	13089
juuls	12969
eliquiduk	12211
ejuicemodels	11709
vapeonlythebest	11494
diyeliquid	11224
eliquidreviews	11159
eliquidsale	10467
eliquidsale	10467
ejuicejunkie	10465
ejuicedeals	10278
eliquidfrance	10157
girlvapers	9983
vapeeliquid	9976
eliquidgiveaway	9833
vapeonfriends	9298
iquitsmokingbyvaping	8956
loadedejuice	8900
vapeoninstagram	8811
ejuicecheck	8729
liquidéliquid	8683
vapemodelsliquid	8414
stopsmokingandstratvaping	7602
eliquidpremium	7544
nakedejuice	7368
quitsmokestartvape	6903
ejuicebar	6784
momoeliquid	6715
ejuicelokal	6622
wholesaleeliquid	6584
vapeonvapesafe	6413
vapeonpo	6059
antisaravapor	5959
antisaravape	5935
antisaravapeshop	5917
vapeonlineshop	5372
ejuiceshop	4857
eliquidmedan	4759
ejuicewholesale	4752
ejuiceliquid	4720
vapefunny	4684
eliquidos	4213
vapeonthis	4185
eliquides	4014
ejuicevapor	3982
eliquidwholesale	3031
